# Supplementary material for: Combined Use of Tocilizumab and Mesenchymal Stem Cells Attenuate the Development of an Anti-HLA-A2.1 Antibody in a Highly Sensitized Mouse Model
Source: Int J Mol Sci. 2024 Jan 23;25(3):1378. doi: 10.3390/ijms25031378 (PMC10855827; doi:10.3390/ijms25031378)
Supplement: Supplementary file 1 [file ijms-25-01378-s001.zip]

Archive with 1 entries (1 files):
- ijms-2789756-supplementary.pdf
